# Supplementary material for: Health Literacy Level and Comprehension of Prescription and Nonprescription Drug Information
Source: Int J Environ Res Public Health. 2022 May 30;19(11):6665. doi: 10.3390/ijerph19116665 (PMC9180079; doi:10.3390/ijerph19116665)
Supplement: Supplementary file 1 [file ijerph-19-06665-s001.zip]

Archive with 1 entries (1 files):
- ijerph-1728718-supplementary.pdf
